# Supplementary material for: Brain Structural Correlates of EEG Network Hyperexcitability, Symptom Severity, Attention, and Memory in Borderline Personality Disorder
Source: Brain Sci. 2025 May 31;15(6):592. doi: 10.3390/brainsci15060592 (PMC12191120; doi:10.3390/brainsci15060592)
Supplement: Supplementary file 1 [file brainsci-15-00592-s001.zip]

Archive with 1 entries (1 files):
- brainsci-3608228-supplementary.pdf
